# Supplementary material for: A Comparative Analysis of the Gene Expression Profiles in the Mammary Glands of Lactating and Nonlactating Mares at the Second Month of Gestation
Source: Animals (Basel). 2024 Aug 9;14(16):2319. doi: 10.3390/ani14162319 (PMC11350905; doi:10.3390/ani14162319)
Supplement: Supplementary file 1 [file animals-14-02319-s001.zip]

Archive with 5 entries (5 files):
- Supplementary File S1.pdf
- Supplementary Table S1.xlsx
- Supplementary Table S2.xlsx
- Supplementary Table S3.xlsx
- Supplementary Table S4.xls
