# Supplementary material for: A Comparative Analysis of the Gene Expression Profiles in the Mammary Glands of Lactating and Nonlactating Mares at the Second Month of Gestation
Source: Animals (Basel). 2024 Aug 9;14(16):2319. doi: 10.3390/ani14162319 (PMC11350905; doi:10.3390/ani14162319)
Supplement: Supplementary file 1 [file animals-14-02319-s001.zip › Supplementary Table S1.xlsx]

## Sheet: Sheet1
Table.S1 Quality control of Mongolian horse mammary RNA-seq data
Sample	Clean Reads Pairs	Clean base(bp)	Length	Q20(%)	Q30(%)	GC(%)
2N1	56831903	17049570900	150;150	0.982	0.946	0.45
2N2	65197763	19559328900	150;150	0.977	0.934	0.453
2N3	76214474	22864342200	150;150	0.98	0.941	0.455
2S1	69293125	20787937500	150;150	0.981	0.944	0.458
2S2	55780809	16734242700	150;150	0.982	0.947	0.413
2S3	63021023	18906306900	150;150	0.98	0.94	0.466
Non-lactating group: 2N1, 2N2, 2N3; Lactation group: 2S1, 2S2, 2S3
