# Supplementary material for: A Comparative Analysis of the Gene Expression Profiles in the Mammary Glands of Lactating and Nonlactating Mares at the Second Month of Gestation
Source: Animals (Basel). 2024 Aug 9;14(16):2319. doi: 10.3390/ani14162319 (PMC11350905; doi:10.3390/ani14162319)
Supplement: Supplementary file 1 [file animals-14-02319-s001.zip › Supplementary Table S2.xlsx]

## Sheet: Sheet1
Table.S2 Reads were aligned to the reference genome
Sample	Total Read pairs	Total mapped ratio	Uniq mapped reads ratio	Multiple mapped reads ratio
2N1	113663806	0.9648	0.9388	0.026
2N2	130395526	0.9595	0.93	0.0296
2N3	152428948	0.9679	0.9413	0.0266
2S1	138586250	0.9677	0.9303	0.0374
2S2	111561618	0.9724	0.939	0.0334
2S3	126042046	0.9682	0.9299	0.0382
Non-lactating group: 2N1, 2N2, 2N3; Lactation group: 2S1, 2S2, 2S3
