# Supplementary material for: A Comparative Analysis of the Gene Expression Profiles in the Mammary Glands of Lactating and Nonlactating Mares at the Second Month of Gestation
Source: Animals (Basel). 2024 Aug 9;14(16):2319. doi: 10.3390/ani14162319 (PMC11350905; doi:10.3390/ani14162319)
Supplement: Supplementary file 1 [file animals-14-02319-s001.zip › Supplementary Table S3.xlsx]

## Sheet: Sheet1
Table.S3 Q-PCR primers for DEG validations
Gene name	Forward 5’-3’	Reverse 5’-3’
GAPDH	CATCATCCCTGCTTCTACTGG	TCCACGACTGACACGTTAGG
CSN3	CCATGCCCGCATCCATCATTTATTG	GGGTAGGAATAGGTGTAGGCTCAAC
	Reverse
FAT1	GCCTGCTGTGAAGTGGAGTCTG	TGCGAATCTAGCGGAGGAATTGTC
	Reverse
DGAT1	GCTCTTCCACTCCTGCCTGAAC	CCACTTGCTGCTGCCTCGTC
	Reverse
LEP	CCCTGTCCTGAGTTTGTCCAAGATG	AGGCTCGCCAAGGTCTCCAG
	Reverse
LEPR	CACCACCGCTATGCTGAATTGTATG	GGCTGCTCCTATGATACCTCAACTG
	Reverse
LTF	GACACTTCGTCCATACTTGA	TTGGGGTACTGTTTTCCATC
	Reverse
CSN1S1	CGAGGAAGTTGTTCCACTTA	CATAGGCTTTCTCTGGGCA
	Reverse
LALBA	CCTGGATGATGACCTTCATG	CTTATGAGCCAACCAGTAGT
	Reverse
